# Supplementary material for: The Somatic Mutational Landscape of Mismatch Repair Deficient Prostate Cancer
Source: J Clin Med. 2023 Jan 12;12(2):623. doi: 10.3390/jcm12020623 (PMC9864094; doi:10.3390/jcm12020623)
Supplement: Supplementary file 1 [file jcm-12-00623-s001.zip]

Archive with 3 entries (3 files):
- Supplementary Method.pdf
- Supplementary Table S1.xlsx
- Supplementary Tables.pdf
